# Supplementary material for: Assessing the effectiveness of newborn resuscitation training and skill retention program on neonatal outcomes in Madhesh Province, Nepal
Source: PLOS Glob Public Health. 2022 Oct 21;2(10):e0000666. doi: 10.1371/journal.pgph.0000666 (PMC10022377; doi:10.1371/journal.pgph.0000666)
Supplement: S1 Data — (XLSX) [file pgph.0000666.s001.xlsx]

## Sheet: Sheet1
Delivery Except C/S
		Kartik	Mangsir	Poush	Magh	Falgun	Chaitra	Baisakh	Jestha	Asad	Shrawan	Bhadra	Asoj
1	Sindhuli Hospital	106	98	112	105	121	143	122	112	102	91	113	109
2	Phholkumari Mahato Hospital	161	173	151	149	163	182	103	73	81	62	83	74
3	Siraha District Hospital	167	156	207	214	196	149	153	176	192	187	173	166
4	Gajendra Narayan Singh Hospital	381	402	355	378	423	316	347	362	378	402	419	407
5	Jaleshor Hospital	98	102	112	103	137	121	142	132	139	106	124	113
6	Janakpur Provincial Hospiutal	1204	1023	1056	1304	1396	1182	1034	1302	1434	1178	1151	1025
7	Bardibas Hospiral	99	102	134	113	124	112	92	96	91	78	81	92
8	Manthali PHC	88	86	97	106	116	103	107	102	113	91	106	99
9	Ramechap Hospital	151	128	103	113	133	143	129	118	123	105	124	114
10	Jiri Hospital	44	46	51	49	60	56	46	44	52	44	51	48
11	Udaypur Hospital	192	186	151	142	183	203	190	196	187	172	149	168
12	Charikot PHC	96	105	123	138	127	105	113	134	128	98	104	119
13	Lahan Hospital	203	177	183	199	242	239	212	231	214	195	217	234
14	Okhaldunga Community Hospital	112	98	142	123	110	103	124	119	125	89	103	98
15	Okhaldunga Distrcit Hospital	36	31	40	38	49	42	36	46	38	21	24	31
16	Narayani Hospital	956	862	1128	1022	1080	724	811	992	1034	893	966	913
17	Bara District Hospital	251	238	207	232	207	256	206	261	245	223	253	234
18	Changranigapur Hospital	98	105	87	91	112	114	96	106	119	97	107	96
19	Hetauda Hospital	405	418	397	354	418	392	405	387	392	412	407	398
20	Khotang Hospital	108	93	96	113	107	112	95	117	108	98	104	102
	Total	4956	4629	4932	5086	5504	4797	4563	5106	5295	4642	4859	4640
		# of CS
		Kartik	Mangsir	Poush	Magh	Falgun	Chaitra	Baisakh	Jestha	Asad	Shrawan	Bhadra	Asoj
1	Sindhuli Hospital	18	12	11	12	17	12	13	15	18	17	16	13
2	Phholkumari Mahato Hospital	58	48	39	41	51	42	31	17	23	26	12	16
3	Siraha District Hospital	20	21	22	12	18	16	19	20	18	13	21	14
4	Gajendra Narayan Singh Hospital	67	60	56	47	72	76	69	77	72	79	62	51
5	Jaleshor Hospital	18	17	9	11	16	16	17	14	9	10	12	17
6	Janakpur Provincial Hospiutal	256	154	172	181	203	247	167	192	156	141	183	142
7	Bardibas Hospiral	8	8	13	9	11	9	13	12	14	7	10	9
8	Manthali PHC	0	0	0	11	8	9	9	2	0	0	0	0
9	Ramechap Hospital	15	9	18	14	12	15	14	21	19	12	14	12
10	Jiri Hospital	0	0	4	5	5	4	3	6	7	0	0	0
11	Udaypur Hospital	12	13	15	17	21	17	19	18	18	14	16	15
12	Charikot PHC	8	12	13	9	14	12	14	9	13	9	16	18
13	Lahan Hospital	17	29	23	19	24	23	18	22	23	21	16	19
14	Okhaldunga Community Hospital	8	10	18	16	19	8	10	11	17	11	9	13
15	Okhaldunga Distrcit Hospital	0	0	0	0	0	0	0	0	0	0	0	0
16	Narayani Hospital	136	137	182	153	171	112	154	143	157	121	153	149
17	Bara District Hospital	16	8	12	9	17	40	34	37	21	17	15	21
18	Changranigapur Hospital	6	4	0	11	9	15	8	11	12	14	13	9
19	Hetauda Hospital	81	75	76	71	58	77	71	67	72	79	68	74
20	Khotang Hospital	0	0				0	0		0	0	0	0
	Total	744	617	683	648	746	750	683	694	669	591	636	592
		# of Neonatal death < 24
		Kartik	Mangsir	Poush	Magh	Falgun	Chaitra	Baisakh	Jestha	Asad	Shrawan	Bhadra	Asoj
1	Sindhuli Hospital	1	1	1	1	0	1	1	0	0	0	0	0
2	Phholkumari Mahato Hospital	2	2	2	1	1	2	1	1	0	0	1	0
3	Siraha District Hospital	2	2	1	1	1	0	1	2	1	0	0	1
4	Gajendra Narayan Singh Hospital	3	4	3	3	3	3	3	3	2	2	1	1
5	Jaleshor Hospital	3	3	2	1	1	1	1	0	2	0	1	1
6	Janakpur Provincial Hospiutal	14	13	17	13	9	14	13	11	10	7	11	9
7	Bardibas Hospiral	2	2	1	2	1	1	1	2	1	0	0	0
8	Manthali PHC	1	1	0	1	1	0	1	0	0	0	0	0
9	Ramechap Hospital	2	1	1	1	0	1	1	1	1	0	0	0
10	Jiri Hospital	0	0	0	0	1	0	0	0	0	0	0	0
11	Udaypur Hospital	2	2	1	2	1	1	1	1	1	1	1	1
12	Charikot PHC	0	1	0	1	0	0	1	1	0	0	1	0
13	Lahan Hospital	2	2	1	2	2	2	2	1	1	1	1	0
14	Okhaldunga Community Hospital	1	1	2	2	1	1	1	0	1	0	0	0
15	Okhaldunga Distrcit Hospital	0	0	0	0	0	0	0	0	0	0	0	0
16	Narayani Hospital	5	4	4	4	5	5	5	6	3	3	2	3
17	Bara District Hospital	2	2	1	1	2	2	2	1	2	1	1	1
18	Changranigapur Hospital	2	2	1	1	0	1	1	0	1	0	1	0
19	Hetauda Hospital	5	4	1	3	4	2	2	2	2	2	3	2
20	Khotang Hospital	2	2	1	1	0	2	1	1	1	0	0	1
	Total	51	49	40	41	33	39	39	33	29	17	24	20
		# of Neonatal death >24 hours
		Kartik	Mangsir	Poush	Magh	Falgun	Chaitra	Baisakh	Jestha	Asad	Shrawan	Bhadra	Asoj
1	Sindhuli Hospital	0	0	1	1	0	0	0	0	0	0	0	0
2	Phholkumari Mahato Hospital	1	0	0	1	0	1	0	2	0	0	0	1
3	Siraha District Hospital	1	1	0	1	0	1	0	0	1	0	0	0
4	Gajendra Narayan Singh Hospital	1	3	1	1	2	1	3	4	2	2	1	1
5	Jaleshor Hospital	0	1	1	1	0	0	0	0	0	0	0	0
6	Janakpur Provincial Hospiutal	7	5	2	5	3	7	3	3	2	3	4	3
7	Bardibas Hospiral	0	1	0	0	0	0	0	1	0	0	0	0
8	Manthali PHC	0	0	0	0	0	0	0	0	0	0	0	0
9	Ramechap Hospital	0	1	1	0	0	0	0	0	0	0	0	0
10	Jiri Hospital	0	0	0	0	0	0	0	1	0	0	0	0
11	Udaypur Hospital	1	0	1	1	1	0	1	0	0	0	0	1
12	Charikot PHC	0	0	0	1	0	0	0	0	0	0	0	0
13	Lahan Hospital	2	1	1	0	2	2	1	0	1	0	0	1
14	Okhaldunga Community Hospital	1	0	0	0	1	0	0	0	0	0	0	0
15	Okhaldunga Distrcit Hospital	0	0	0	0	0	0	0	0	0	0	0	0
16	Narayani Hospital	1	0	3	3	4	1	1	1	2	2	2	2
17	Bara District Hospital	2	0	1	0	0	2	1	1	0	0	0	0
18	Changranigapur Hospital	1	0	0	1	0	0	0	0	0	0	0	0
19	Hetauda Hospital	2	1	1	1	1	1	1	3	1	1	1	1
20	Khotang Hospital	0	0	0	0	0	0	0	0	0	0	0	0
	Total	20	14	13	17	14	16	11	16	9	8	8	10
# of fresh Still birth
		Kartik	Mangsir	Poush	Magh	Falgun	Chaitra	Baisakh	Jestha	Asad	Shrawan	Bhadra	Asoj
1	Sindhuli Hospital	2	2	2	2	1	1	0	0	0	0	1	0
2	Phholkumari Mahato Hospital	5	4	3	3	1	4	2	1	1	1	1	0
3	Siraha District Hospital	3	4	5	4	2	2	3	1	1	0	1	0
4	Gajendra Narayan Singh Hospital	3	9	9	12	7	3	4	3	3	3	2	3
5	Jaleshor Hospital	3	4	5	4	1	1	2	1	0	0	2	1
6	Janakpur Provincial Hospiutal	31	33	21	17	26	23	18	21	23	19	21	18
7	Bardibas Hospiral	3	3	1	1	2	2	2	1	1	0	0	1
8	Manthali PHC	2	2	0	0	1	2	1	0	1	0	0	0
9	Ramechap Hospital	3	2	1	0	0	3	2	1	0	0	0	1
10	Jiri Hospital	1	0	0	0	0	1	0	0	0	0	0	0
11	Udaypur Hospital	3	2	2	1	0	3	2	0	2	1	2	1
12	Charikot PHC	1	2	0	0	1	0	1	1	0	0	0	0
13	Lahan Hospital	5	4	3	1	4	5	4	3	1	1	0	2
14	Okhaldunga Community Hospital	2	2	2	2	0	2	2	0	1	0	0	0
15	Okhaldunga Distrcit Hospital	1	0	0	0	0	0	0	0	0	0	0	0
16	Narayani Hospital	12	17	13	14	12	12	11	9	9	8	9	11
17	Bara District Hospital	7	6	3	4	3	7	7	3	2	2	2	1
18	Changranigapur Hospital	3	4	2	2	0	3	2	1	2	1	1	0
19	Hetauda Hospital	4	3	3	3	4	3	1	2	2	2	1	0
20	Khotang Hospital	2	1	1	0	0	2	2	0	1	0	0	1
	Total	96	104	76	70	65	79	66	48	50	38	43	40
				# of macerated still birth
		Kartik	Mangsir	Poush	Magh	Falgun	Chaitra	Baisakh	Jestha	Asad	Shrawan	Bhadra	Asoj
1	Sindhuli Hospital	2	1	5	5	3	1	2	2	1	2	1	1
2	Phholkumari Mahato Hospital	2	4	6	5	3	2	2	1	2	2	2	1
3	Siraha District Hospital	3	4	2	3	2	3	5	3	3	4	1	2
4	Gajendra Narayan Singh Hospital	9	13	11	11	13	9	13	7	5	11	6	5
5	Jaleshor Hospital	0	1	9	9	3	0	1	2	3	2	1	0
6	Janakpur Provincial Hospiutal	19	18	21	33	13	19	23	27	17	20	23	17
7	Bardibas Hospiral	3	2	1	2	3	3	4	1	2	0	0	1
8	Manthali PHC	1	2	0	0	1	1	3	0	1	0	0	0
9	Ramechap Hospital	3	3	1	1	2	3	2	0	2	0	1	0
10	Jiri Hospital	0	0	1	0	0	0	2	1	1	0	0	0
11	Udaypur Hospital	2	4	5	2	3	2	7	2	2	2	0	2
12	Charikot PHC	3	2	1	1	0	3	4	0	2	1	0	0
13	Lahan Hospital	2	1	0	2	2	2	4	1	2	2	0	1
14	Okhaldunga Community Hospital	1	1	4	4	3	1	5	3	1	1	0	0
15	Okhaldunga Distrcit Hospital	0	0	0	0	0	0	0	1	0	0	0	0
16	Narayani Hospital	15	14	21	23	27	15	16	21	19	18	12	9
17	Bara District Hospital	9	11	6	4	2	9	12	5	4	6	2	3
18	Changranigapur Hospital	2	2	1	3	1	2	5	2	2	2	1	2
19	Hetauda Hospital	12	3	9	9	7	12	13	9	10	13	9	11
20	Khotang Hospital	1	0	1	0	0	1	1	0	1	0	0	0
	Total	89	86	105	117	88	88	124	88	80	86	59	55
		#of sick new borrns discharged from hospital
		Kartik	Mangsir	Poush	Magh	Falgun	Chaitra	Baisakh	Jestha	Asad	Shrawan	Bhadra	Asoj
1	Sindhuli Hospital	11	13	19	19	16	7	6	8	7	10	7	9
2	Phholkumari Mahato Hospital	21	23	21	19	11	16	21	9	6	6	5	7
3	Siraha District Hospital	23	22	16	15	23	13	14	11	13	13	17	9
4	Gajendra Narayan Singh Hospital	45	44	45	46	33	31	46	41	39	33	41	47
5	Jaleshor Hospital	33	21	19	19	16	16	31	14	11	12	21	13
6	Janakpur Provincial Hospiutal	81	100	92	89	103	63	72	59	67	58	79	68
7	Bardibas Hospiral	12	19	18	14	16	9	14	7	6	6	5	11
8	Manthali PHC	12	12	3	6	8	7	9	7	3	4	9	7
9	Ramechap Hospital	26	19	6	8	11	21	19	4	5	7	5	9
10	Jiri Hospital	6	5	3	2	6	5	8	5	4	2	3	4
11	Udaypur Hospital	15	15	19	21	16	11	15	14	9	13	11	14
12	Charikot PHC	19	26	15	17	14	13	17	16	8	9	12	7
13	Lahan Hospital	45	26	21	24	27	32	30	24	21	23	31	26
14	Okhaldunga Community Hospital	12	18	16	16	11	9	12	11	9	11	7	9
15	Okhaldunga Distrcit Hospital	12	4	3	5	3	11	6	5	6	2	2	4
16	Narayani Hospital	72	54	43	39	56	42	64	47	42	51	47	54
17	Bara District Hospital	51	28	31	29	22	46	44	31	26	21	32	17
18	Changranigapur Hospital	26	19	3	3	7	23	18	13	12	5	4	11
19	Hetauda Hospital	32	51	16	16	29	33	40	31	23	24	31	22
20	Khotang Hospital	11	9	4	3	11	11	13	9	9	6	7	3
	Total	565	528	413	410	439	419	499	366	326	316	376	351
		# of babies not breathing at birth
		Kartik	Mangsir	Poush	Magh	Falgun	Chaitra	Baisakh	Jestha	Asad	Shrawan	Bhadra	Asoj
1	Sindhuli Hospital	9	10	23	25	21	18	26	13	9	13	9	11
2	Phholkumari Mahato Hospital	14	19	26	25	13	19	13	10	9	5	7	9
3	Siraha District Hospital	13	9	23	22	26	21	15	16	14	13	17	14
4	Gajendra Narayan Singh Hospital	36	51	56	41	41	36	31	43	48	56	46	51
5	Jaleshor Hospital	16	20	34	34	21	11	16	21	16	19	19	17
6	Janakpur Provincial Hospiutal	112	98	98	101	107	134	125	73	81	73	101	79
7	Bardibas Hospiral	28	19	21	17	26	31	19	16	17	9	7	6
8	Manthali PHC	12	6	6	9	9	11	13	11	9	6	9	10
9	Ramechap Hospital	24	23	9	11	16	26	18	9	8	8	11	9
10	Jiri Hospital	10	4	5	6	6	5	5	6	5	4	6	7
11	Udaypur Hospital	18	17	16	15	18	21	23	16	11	16	19	17
12	Charikot PHC	13	8	15	19	16	14	14	18	9	11	13	15
13	Lahan Hospital	13	22	23	26	31	27	31	26	24	26	19	23
14	Okhaldunga Community Hospital	9	9	39	41	12	11	12	14	17	12	13	12
15	Okhaldunga Distrcit Hospital	1	1	3	6	3	5	3	5	7	1	2	4
16	Narayani Hospital	61	48	51	42	81	54	70	72	61	59	83	79
17	Bara District Hospital	38	9	33	31	24	60	51	39	29	23	27	19
18	Changranigapur Hospital	9	12	12	12	9	21	9	13	14	8	11	7
19	Hetauda Hospital	48	53	22	21	48	51	42	61	49	41	53	39
20	Khotang Hospital	9	5	4	5	4	13	21	14	12	7	14	9
	Total	493	443	519	509	532	589	557	496	449	410	486	437
		#of babies receiving bag and mask
		Kartik	Mangsir	Poush	Magh	Falgun	Chaitra	Baisakh	Jestha	Asad	Shrawan	Bhadra	Asoj
1	Sindhuli Hospital			12	17	9	7	7	6	7	6	8	7
2	Phholkumari Mahato Hospital			11	13	8	11	7	9	6	5	6	6
3	Siraha District Hospital			11	13	12	11	9	9	8	9	16	13
4	Gajendra Narayan Singh Hospital			23	22	39	19	26	36	46	33	33	39
5	Jaleshor Hospital			17	17	20	6	7	18	15	11	9	11
6	Janakpur Provincial Hospiutal			87	91	86	61	53	61	72	41	61	59
7	Bardibas Hospiral			12	9	21	15	13	12	11	6	6	3
8	Manthali PHC			2	5	3	7	6	5	4	2	8	6
9	Ramechap Hospital			4	6	11	15	17	5	4	2	9	5
10	Jiri Hospital			1	2	2	4	3	4	1	1	4	5
11	Udaypur Hospital			9	11	9	19	18	11	4	6	11	9
12	Charikot PHC			7	6	11	11	13	9	5	4	9	11
13	Lahan Hospital			18	19	22	25	22	21	20	11	13	12
14	Okhaldunga Community Hospital			14	15	9	7	9	7	15	3	11	9
15	Okhaldunga Distrcit Hospital			1	1	0	4	1	1	2	0	1	1
16	Narayani Hospital			51	34	61	49	53	48	39	33	47	53
17	Bara District Hospital			22	21	16	46	29	28	21	11	21	13
18	Changranigapur Hospital			6	6	6	19	11	8	7	3	9	7
19	Hetauda Hospital			22	9	31	23	19	49	32	19	33	27
20	Khotang Hospital			1	3	1	6	7	5	3	1	7	3
	Total			331	320	377	365	330	352	322	207	322	299
		# of person trained with bag and mask
		Kartik	Mangsir	Poush	Magh	Falgun	Chaitra	Baisakh	Jestha	Asad	Shrawan
1	Sindhuli Hospital						2			6
2	Phholkumari Mahato Hospital						9
3	Siraha District Hospital						14		10
4	Gajendra Narayan Singh Hospital						4		16
5	Jaleshor Hospital						2			8
6	Janakpur Provincial Hospiutal						12			16
7	Bardibas Hospiral						2				6
8	Manthali PHC						2
9	Ramechap Hospital						2				8
10	Jiri Hospital						2
11	Udaypur Hospital						2		16
12	Charikot PHC						2
13	Lahan Hospital						2			16
14	Okhaldunga Community Hospital						2			8
15	Okhaldunga Distrcit Hospital						2
16	Narayani Hospital						4		12	12
17	Bara District Hospital						2		12
18	Changranigapur Hospital						2
19	Hetauda Hospital						2		12
20	Khotang Hospital						2
	Total						73	0	78	66	14
		Total # of staff to be trained with B & M
		Kartik	Mangsir	Poush	Magh	Falgun	Chaitra	Baisakh	Jestha	Asad	Shrawan
1	Sindhuli Hospital						23	23
2	Phholkumari Mahato Hospital						16	16
3	Siraha District Hospital						20	20
4	Gajendra Narayan Singh Hospital						56	56
5	Jaleshor Hospital						30	30
6	Janakpur Provincial Hospiutal						72	72
7	Bardibas Hospiral						22	22
8	Manthali PHC						22	22
9	Ramechap Hospital						56	56
10	Jiri Hospital						26	26
11	Udaypur Hospital						26	26
12	Charikot PHC						21	21
13	Lahan Hospital						26	26
14	Okhaldunga Community Hospital						21	21
15	Okhaldunga Distrcit Hospital						12	12
16	Narayani Hospital						60	60
17	Bara District Hospital						32	32
18	Changranigapur Hospital						21	21
19	Hetauda Hospital						56	56
20	Khotang Hospital						21	21
